# Supplementary material for: Selection and validation of reference genes for quantitative real-time PCR during the developmental stages of seeds in Sophora davidii
Source: Front Plant Sci. 2025 May 16;16:1485586. doi: 10.3389/fpls.2025.1485586 (PMC12122454; doi:10.3389/fpls.2025.1485586)
Supplement: Supplementary file 2 [file Table1.xlsx]

## Sheet: Sheet1
Supplementary Table S1. Validation of detailed target gene information
Gene name	GenBank accession number	Primer Pair Sequence(5'-3')
SdLDC	PQ345055	CCCACTTGCGATTCGTTAGACA
		CATACTATTAGCGAACACCACAGC
Sd CYP	PQ345047	TCCAAAAGCCTAGTGTGAATCCTCT
		TTTGAAGAGATCATCCCCTCCCATT
Sd FAD2	PQ345046	AATCAGAGGATGACACTGTGAAGCG
		AATCAGAGGATGACACTGTGAAGCG
Sd G20OX1	PQ345048	GAACTATCCCTGTGGTGGACCTCTC
		TGAAGAATCCAAACTCCTCACAAGC
Sd GPAT	PQ345049	GCGCCAAATACCACTTTCAAAATCCAAC
		CGCAAGGATGATGAATCTAAAGCCAAAG
SdLEC	PQ345050	ATCGGGAACAACTGAAGGCTGGAGA
		GAGACGGTCCAGCACAGTTCCT
Sd MYB	PQ345053	CCTTCTTCCTCGCACCTGCTTCGTC
		TGGAAGCGACAGCGACAACGAG
Sd NYFA	PQ345051	CCTCTCTTGATTGCCCTAATGGTGA
		TTTACTGGCATCATCATCTTCC
Sd PP2C	PQ345052	AGGATGAGTGTTTGATACTGGCGAG
		AGAATGGAAGCATCGGAACACG
Sd PIP	PQ345054	TCACCCACCAAGTGTTCCTCTG
		CACTACACCAGCACCACAGATA
