# Supplementary material for: Selection and validation of reference genes for quantitative real-time PCR during the developmental stages of seeds in Sophora davidii
Source: Front Plant Sci. 2025 May 16;16:1485586. doi: 10.3389/fpls.2025.1485586 (PMC12122454; doi:10.3389/fpls.2025.1485586)
Supplement: Supplementary file 3 [file Table2.xlsx]

## Sheet: Sheet1
Supplementary Table S2. Sequencing data quality summary results
sample	raw_reads	raw_bases	clean_reads	clean_bases	error_rate	Q20/%	Q30/%	GCpct/%
Seed1_1	42751744	6.41G	41903456	6.29G	0.03	97.48	93.01	43.64
Seed1_2	40156574	6.02G	39373192	5.91G	0.03	97.15	92.27	43.72
Seed1_3	42641224	6.4G	41315136	6.2G	0.03	97.42	92.86	44.58
Seed2_1	45236134	6.79G	44086864	6.61G	0.03	97.34	92.63	43.61
Seed2_2	40247090	6.04G	39333984	5.9G	0.03	97.46	92.89	43.61
Seed2_3	42622800	6.39G	41654844	6.25G	0.03	97.25	92.54	43.46
Seed3_1	39291008	5.89G	38337306	5.75G	0.03	97.24	92.44	43.79
Seed3_2	44294154	6.64G	43295690	6.49G	0.03	97.27	92.5	43.71
Seed3_3	41267820	6.19G	40391064	6.06G	0.03	97.36	92.74	43.64
Seed4_1	39500248	5.93G	38514510	5.78G	0.03	97.24	92.43	43.89
Seed4_2	43459018	6.52G	42171032	6.33G	0.03	97.41	92.86	43.64
Seed4_3	40844202	6.13G	40074298	6.01G	0.03	97.33	92.68	43.97
Seed5_1	48169740	7.23G	47413564	7.11G	0.03	97.31	92.64	45.87
Seed5_2	41142260	6.17G	40387036	6.06G	0.03	97.13	92.29	46.03
Seed5_3	40107468	6.02G	39363084	5.9G	0.03	97.29	92.6	45.9
