# Supplementary material for: Selection and validation of reference genes for quantitative real-time PCR during the developmental stages of seeds in Sophora davidii
Source: Front Plant Sci. 2025 May 16;16:1485586. doi: 10.3389/fpls.2025.1485586 (PMC12122454; doi:10.3389/fpls.2025.1485586)
Supplement: Supplementary file 4 [file Table3.xlsx]

## Sheet: Sheet1
Supplementary Table S3. Cq values of 10 candidate reference genes in S. davidii samples.
	ACT13	RL15B	RL74	RLA2	RL182	RL291	EF1α	EF1G	YLS8	18SRNA
S1	24.0564	24.9406	22.0172	27.1935	23.286	23.676	22.349	25.8651	26.4956	8.99653
S1	23.6418	24.722	21.9284	27.2789	23.4665	23.7427	22.2665	25.4037	26.4999	8.76918
S1	23.1813	25.1877	21.9224		23.393	23.9864	22.5426	25.7074	26.4909	8.95763
S2	23	23.17	21.9563	28.0186	27.2214	23.4156	22.2741	25.7852	25.9214	7.73378
S2	22.649	22.9415	21.8072	28.338	27.2427	23.4283	22.3126	25.7791	25.5799	7.90215
S2			22.0401		27.315	23.8237	22.2105	25.9033	25.5143
S3	23.4134	24.4232	22.6403	28.6394	28.1478	24.136	23.4373	27.0769	26.915	10.5549
S3	23.496	24.2406	22.4127	28.5948	28.0118	24.248	23.298	26.9441	27.0574	10.1182
S3	23.7091	24.4719	22.8946	29.0037	28.2625		23.7388	26.6244	27.0768
S4	25.4311	26.2687	24.3761	30.9944	29.8026	25.4084	23.2867	28.2326	29.0405	11.6013
S4	25.2628	26.3029	24.6362	31.2652	29.7239	25.3241	23.7055	28.3703	29.1017	11.4003
S4	25.2647	26.0897			30.0628		23.7278		28.6657
S5	25.9826	27.6009	23.9544	31.4006	31.6894	26.2454	25.8951	28.7689	28.4002	9.95209
S5	26.034	27.5305	24.0124	31.2244	31.8319	26.3825	26.1397	28.6167	28.567	10.0167
S5	26.1939		24.3346	31.2303		26.4773	26.0318	28.65
CV(%)	5.14005	5.82592	4.74802	5.65555	10.1698	4.72327	5.96915	4.78678	4.68278	13.3466
